# Supplementary material for: All-in-One Pediatric Parenteral Nutrition Admixtures with an Extended Shelf Life—Insight in Correlations between Composition and Physicochemical Parameters
Source: Pharmaceutics. 2021 Jul 2;13(7):1017. doi: 10.3390/pharmaceutics13071017 (PMC8309029; doi:10.3390/pharmaceutics13071017)
Supplement: Supplementary file 1 [file pharmaceutics-13-01017-s001.zip]

Archive with 1 entries (1 files):
- pharmaceutics-1246583-supplementary.pdf
